# Supplementary material for: Comparison of treatment recompression tables for neurologic decompression illness in swine model
Source: PLoS One. 2022 Oct 5;17(10):e0266236. doi: 10.1371/journal.pone.0266236 (PMC9534405; doi:10.1371/journal.pone.0266236)
Supplement: S1 Raw data — (XLSX) [file pone.0266236.s001.xlsx]

## Sheet: RAW
Animal Number	Pre-Dive Weight	Dive Profile	Completed Appropriate Dive Profile	Total Diazepam (mL, note 5 mg/mL)	Total Xylazine (mL)	Baseline Temp	Post Dive Temp	Post Dive SpO2	Post Dive HR	Post Dive RR	Post-TT SpO2	Post-TT HR	Post-TT RR	Post-TT Temp	Overnight Tarlovs	Pre-Dive Tarlov Score	Post-Dive Tarlov Score	Cuteous Marmorata (1=yes, 2=no)	Time to Neuro DCS Diagnosis (minutes)	Neuro DCS	Successful Recompression	Included	Initial Neuro DCS Symptom 1	Initial Neuro DCS Symptom 2	Initial Neuro DCS Symptom 3	Post-Diagnosis Neuro DCS Symptoms	Neuro DCS Presentation	Slide Accession Number	Slide 1A Percentage	Slide 1B Percentage	Slide 2A Percentage	Slide 2B Percentage	Slide 3A Percentage	Slide 3B Percentage	Slide 4A Percentage	Slide 4B Percentage	Slide 5A Percentage	Slide 5B Percentage	Slide 6A Percentage	Slide 6B Percentage	Slide 7A Percentage	Slide 7B Percentage	Slide 8A Percentage	Slide 8B Percentage	Slide 9A Percentage	Slide 9B Percentage	Cervical Lesion Percentage	Thoracic Lesion Percentage	Lumbar Lesion Percentage
48603	26.5	airTT6A	No			100	102.9	99	131	40						6	6	1	N/A	0	0	0	N/A
49010	27	airTT6A	No	102	3.8	100.1	101.5	99	142	40						6		1	56	1	0	0	3	2
49287	23.5	airTT6A	No	1.6	0.2	101.5	103	99	159	60						6		1	8.3	1	0	0	4				4
49288	32	airTT6A	No			100.7	103.3	99	214	40					4	6	5	1	N/A	0	0	0	N/A
49311	33.5	airTT6A	No			99.4	99.7	99	101	80					4	6	6	1	N/A	0	0	0	N/A
49312	31	airTT6A	No			98	100.2	99	86	32					4	6	6	1	N/A	0	0	0	N/A
49313	30.5	airTT6A	No			100.9	102.9	99	136	44						6	6	1	N/A	0	0	0	N/A
49387	31.5	airTT6A	No			100.9	101.2	99	102	28					4	6	6	1	N/A	0	0	0	N/A
49411	32	airTT6A	No			102.6	102.5	99	132	30					4	6	5	1	N/A	0	0	0	N/A
49413	30.5	airTT6A	No			103.1	103.7	98	146	36					4	5	5	1	N/A	0	0	0	N/A
49452	30.1	airTT6A	No			99.1	100.4	99	103	40					4	6	6	1	N/A	0	0	0	N/A
49453	27	airTT6A	No			100.4	102.1	99	160	36					4	6	6	1	N/A	0	0	0	N/A
49500	30.9	airTT6A	No	0	0	100	102.9	98	168	80					4	6	6	1	N/A	0	0	0	N/A
49503	30	airTT6A	No			98.8	102.6	98	132	32					4	6	6	1	N/A	0	0	0	N/A
49608	29.5	airTT6A	No	0	0	99	102.3	99	118	54					4	6	6	1	0	0	0	0	N/A
47461	35.5	HeO2TT6A	Yes	5	0													1	N/A	1	0	0	7
47618	24.5	HeO2TT6A	Yes	0	0	103.5		99	159	40					4	6	6	1	N/A	0	0	0	N/A
47619	30	HeO2TT6A	Yes	0	0	102		99	113						4	6	6	1	N/A	0	0	0	N/A
47810	29	HeO2TT6A	Yes	0	0	98.5	98.7	99	110	44					4	6	6	1	N/A	0	0	0	N/A
48179	25.5	HeO2TT6A	No			99	99.7	99	165	36					4	6	6	1	N/A	0	0	0	N/A
48311	25	HeO2TT6A	No	0	0	99.6	99.8	96	117	24					4	6	6	1	N/A	0	0	0	N/A
48664	31.5	HeO2TT6A	No	3.3	0.2	100.9	103.7	99	169	40						6	N/A	N/A	1	4.3	0	0	1	2
48779	32.5	HeO2TT6A	No			101.8	102.3	99	201	60						6		1	7.3	1	0	0	4
48820	25.5	HeO2TT6A	No			99.5	99.2	97	127	28					3	6	6	1	N/A	0	0	0	N/A
48823	N/A	HeO2TT6A	No													6		N/A	N/A	0	0	0	N/A
49120	30	HeO2TT6A	No	58.4	3.2	101	102.1	98	151	44						5		1	8	1	0	0	2
49559	30	HeO2TT6A	No	0	0	99.5	102.2	99	144	56					4	6	6	1	N\A	0	0	0	N/A
49684	28.5	HeO2TT6A	No			N/A	103.3	98	216	60					4	6	6	1	N/A	0	0	0	N/A
47844	26.5	N/A	N/A	0	0	99.7	99.7	99	155	52					4	6	6	1	N/A	0	0	0	N/A
49011	32	N2O2TT6A	No	0	0	99.9	102.7	99	183	54					4	4	1	1	N/A	0	0	0	N/A					18-0394	0	0	0.664	0.472	2.171	2.155	3.205	3.457	1.497	2.302	0	0	0	0	0	0	0	0	0.284	1.4787	0
48429	27	N2O2TT6A	No	3.2	0.2	100.4	99	92	158	92					N/A	6	N/A	1	6	1	0	0	6			4
48449	30	N2O2TT6A	Yes	67.3	1.8	99.5	99.5	97	142	48	95	112	56	98.6	0	6	1	1	4	1	0	0	1
48450	29	N2O2TT6A	No			101.5	99.5	99	120	56					4	6	6	1	N/A	0	0	0	N/A
48663	30	N2O2TT6A	No	3.3	0.2	100	105.1	98	228							6	N/A	N/A	7	1	0	0	1
48762	28	N2O2TT6A	No			99.1	100	99	145	60					4	6	6	1	N/A	0	0	0	N/A
48860	32.5	N2O2TT6A	No			99.5	100.1	99	121	44					4	6	6	1	N/A	0	0	0	N/A
49042		N2O2TT6A	No															N/A	N/A	0	0	0	N/A
49044	30.5	N2O2TT6A	No	1.6	0.2	100.2	100	99	126	88						5		1	12	1	0	0	3	6
49119	27.5	N2O2TT6A	No			100.8	103.7	99	151	56					4	6	N/A	1	N/A	0	0	0	N/A
49122	28.5	N2O2TT6A	No	1.6	0.2	102	103.3	95	195	80						6		1	9.4	1	0	0	6	4	1
49158	29	N2O2TT6A	No			101.3	101.1	99	102	48					4	6	6	1	N/A	0	0	0	N/A
49159	26.5	N2O2TT6A	No	1.6	0.2	99	101.9	99	122	52						6		1	4.1	1	0	0	6
49160	28.5	N2O2TT6A	No	1.6	0.2	100.5	102.5	99	42	60						6		1	8	1	0	0	4	6
49198	29	N2O2TT6A	No			98.9	101	98	135	28					4	6	6	1	N/A	0	0	0	N/A
49199	33.5	N2O2TT6A	No			99.3	101	98	152	40					4	6	0	1	N/A	1	0	0	5
49200	29	N2O2TT6A	No	1.6	0.2	98.7	101.6	98	132	62						6		1	19.4	1	0	0	4	6
49226	26.5	N2O2TT6A	No			100	102	99	175	32					4	6		1	N/A	1	0	0	N/A
49250	34	N2O2TT6A	No	1.6	0.2	102	103	99	128	48						5		1	5.2	1	0	0	3
48137	29.5	TT6	No	0	0	994	99.7	99	129	48					4	6	6	1	N/A	0	0	0	N/A					18-0027	0	0	0	0	0	0	0	0	0	0	0	0	0	0	0	0	0	0	0	0	0
48138	32	TT6	No			99.2	98.5	98	130	36						6	6	1	N/A	0	0	0	N/A					18-0035	0	0	0	0	0	0	0	0	0	0	0	0	0	0	0	0	0	0	0	0	0
48140	31.5	TT6	No			99.7	100.3	99	130	36					4	6	6	1	N/A	0	0	0	N/A
48164	30	TT6	No			99	99.4	99	136	92					4	6	0	1	N/A	1	0	0	N/A
48428	29	TT6	No	0	0	101	99.9	99	173	60					4	6	6	1	N/A	0	0	0	N/A
48763	29	TT6	No			98.9	101.5	98	185	48					4	6	6	1	N/A	0	0	0	N/A
48822	31.5	TT6	No	36.4	1.8	99	100.8	99	150	36						6		N/A	2	1	0	0	1
47462	33			5	0													1	N/A	1	0	0	4
48181	24.5	airTT6A	Yes	72	2.4	99.5	99.7	99	125	64	92	96	48	97.8	0	6	0	1	9.1	1	1	1	2	6		4	2	18-0045	0	0	0	0	1.08	1.644	5.429	0.568	0.198	3.17	0	0.689	0	0	0	0	0	0	1.2089	1.2778	0
48310	23	airTT6A	Yes	36	0.6	98.9		98	142	68	95	142	36	94.1	1	6	6	N/A	3	1	1	1	1				1	18-0080	0	0	0	0	0	0	0	0	0	0	0	0	0	0	0	0	0	0	0	0	0
48314	27	airTT6A	Yes	50.2	1	99.8	99.3	96	148	40	99	142	52	97.9	0	6	1	1	8.3	1	1	1	6				2	18-0082	0	0	0	0	0	0	0	0	0	0	0	0	0	0	0	0	0	0	0	0	0
48378	29.5	airTT6A	Yes	82.4	102	99.2	99.5	99	129	48	96	96	20	99.5	3	6	6	1	4	1	1	1	2	3			3	18-0096	0	0	0	0	0	0	0	0	0	0	0	0	0	0	0	0	0	0	0	0	0
48380	29.2	airTT6A	Yes	63.2	1.6	101	100.6	99	126	80	99	109	24	99.3	4	6	6	1	16.15	1	1	1	2				3	18-0103	0	0	0	0	0	0	0	0	0	0	0	0	0	0	0	0	0	0	0	0	0
48430	28.5	airTT6A	Yes	48.4	1.8	99	102	74	134	100	87	168	120	100.2	4	6	6	1	7	1	1	1	4				4	MISSING	0	0	0	0	0	0	0	0	0	0	0	0	0	0	0	0	0	0	0	0	0
48448	30	airTT6A	Yes	46.2	1.4	103.3	100.2	99	120	40	98	90	28	99.1	1	6	6	1	4.4	1	1	1	2				3	18-0131	0	0	0	0	0	0	0	0	0	0	0	0	0	0	0	0	0	0	0	0	0
48604	32.5	airTT6A	Yes	73.6	1.8	100.3	100.1	99	163	32	99	157	40	102.8	1	6	6	1	21.35	1	1	1	3	2			2,3	18-0163	0	0	0	0	0	0	0	0	0	0	0	0	0	0	0	0	0	0	0	0	0
47871	26.3	airTT6A	Yes	108.7	2.2	99	99.4	99	186	56	95	74	36	98	1	6	6	1	5	1	1	1	3				3	17-0989	0	0	0	0	0	0	0	0	0	0	0.034	0	0.009	0.079	0	0.016	0.027	0	0	0.0122	0.01075
49502	31.7	airTT6A	Yes	53.2	1.6	103.8	101.8	99	132	60	92	137	32	99.44	3	6	6	1	32	1	1	1	2				3	18-0730	0	0	0	0	0	0	0	0	0	0	0.2	0	0	0	0	0	0	0	0	0.02	0
49253	31	airTT6A	Yes	69.8	2.6	99.4	103.7	99	142	52	94	115	28	99.9	0	6	4	1	14	1	1	1	3	2			3									0	0	0	0.3	0.4	0	0	0.4	0	0	0	??	0.1	0.1
49252	30.8	airTT6A	Yes	46.8	1.8	100.2	101.9	99	120	36	99	109	48	99.7	1	6	4	1	12.2	1	1	1	2	6			3	18-0551	0.3	0	0.2	0	0.6	0.2	0	0.2	0.9	0.2	1.2	0	0.3	0	0	0	0.4	0.4	0.125	0.36	0.2
48047	26.5	airTT6A	Yes	98.4	3.4	98.9		99	113		81	93	32		0	6	0	N/A	3	1	1	1	3			4	3	18-0006	0.74	0	1.754	2.065	0	0	0	0	0	0	5.558	11.121	15.834	18.325	27.86	22.365	20.485	0	1.13975	5.0838	17.6775
49201	31.5	airTT6A	Yes	44.4	2.6	101.2	102	99	117	24	97	170	48	100	1	6	1	1	11	1	1	1	4				4	18-0485	0		0	0	0	0.1	0.2	1.5	3	6.2	5.6	4.1	0	0	0	0	0.2	0	0	2.07	0.05
49309	29	airTT6A	Yes	15	0.6	99.7	101.6	99	122	60	99	196	64	99.1	0	6	0	1	7	1	1	1	6	2			2	18-0569	0.6	0.2	0.3	0	5.3	7.2	10.2	23	1.7	23.7	13.7	0.2	0.6	0.7	0.9	0	1.8	0.3	0.275	8.63	0.75
48971	27	airTT6A	Yes	56.8	2.6	100	104.4	93	176	43	93	180	64-66		0	6	5	1	19	1	1	1	3				2,3
48108	29.5	HeO2TT6A	Yes	93.6	3.4	104	99.7	98	156	60	96	144	48	102.7	0	6	0			1	1	1	2				3	18-0016	0	0	0	0	0	0	0	0	0	0	0	0	0	0	0	0	0	0	0	0	0
48139	31	HeO2TT6A	Yes	92	3.4	98.9	99.4	99	155	60	89	95	56	94.2	1	6	6	1	8	1	1	1	3				2	18-0028	0	0	0	0	0	0	0	0	0	0	0	0	0	0	0	0	0	0	0	0	0
48315	28.5	HeO2TT6A	Yes	46.8	1	99.7	99.3	98	148	32	92	58	20	94	1	6	4	1	12.3	1	1	1	3				3	18-0090	0	0	0	0	0	0	0.464	0	0.721	0	0	0	0	0	0	0	0	0	0	0.1185	0
48635	25.5	HeO2TT6A	Yes	63.6	1.8	98.3	101.5	98	139	48	92	118	76	103.2	4	6	6	1	15	1	1	1	3				3	18-0171	0	0	0	0	0	0	0	0	0	0	0	0	0	0	0	0	0	0	0	0	0
49455	32.5	HeO2TT6A	Yes	92	4.2	99	102.2	99	157	44	95	132	32	98.8		6	6	1	31.3	1	1	1	4				4	18-0696	0	0	0	0.2	0.2	0	0	0.2	0	0	0	0	0	0	0	0.2	0	0	0.05	0.04	0.05
49501	31	HeO2TT6A	Yes	55.7	1.4	103.2	101.7	99	126	44	99	109	24	98.8	0	6	6	1	18.4	1	1	1	6				4	18-0721	0	0	0	0.2	0.2	0	0	0	0	0	0	0	0	0	0	0	0	0	0.05	0.02	0
49606	30.5	HeO2TT6A	Yes	48.8	1.8	99.5	101.4	99	142	68	96	150	16	96.5	1	6	3	1	10.3	1	1	1	2				3	18-0847	0	0	8.5	0	0	0	0	0	0	0	0	0	0	0.2	0	0	0	0	2.125	0.02	0
49386	30	HeO2TT6A	Yes	89.6	4.4	99.4	102.4	99	88	48	97	116	52	101.5	0	6	6	1	25	1	1	1	1				1	18-0633	0.2	0.3	0.6	0.2	0.2	0.4	0.3	0.5	0.3	0.4	0.2	0.4	0.4	0	0.2	0.2	0.2	0	0.325	0.31	0.15
49454	34	HeO2TT6A	Yes	82.6	3.8	103.2	102.2	99	166	44	97	112	32	103.2	0	6	6	1	15.3	1	1	1	2	5			3	18-0693	0.2	0.2	0	0	0.2	0	0.4	0.4	0	0	0.2	0	0	0	0	0	0.2	0	0.1	0.12	0.05
47809	30	HeO2TT6A	Yes	117.8	1.6	98.6	99	98	161	80	94	124	48	94.5	1	6	0	1	9	1	1	1	6				2	17-0953	0	0	0	0	0	0	0	0	0	0	0.213	0	0	0	0	0	0	0	0	0.0213	0
48046	28.8	HeO2TT6A	Yes	104	3.2	98.6		99	150	52	85	96	48	98.1	0	6	1	1	5	1	1	1	1	2			3	18-0007	0	0	0	0	0	0	2.638	0.603	0.383	3.344	0.251	1.285	0	0	0	0	0	0	0	0.8504	0
49607	31	HeO2TT6A	Yes	48.4	3	99.8	102.4	99	147	28	98	150	32	99	1	6	0	1	12.3	1	1	1	6				2	18-0851	0	0	0.2	0.2	0	2.2	0.5	3.1	7.1	11.5	0.6	12.5	3.3	0.2	1	0	0.3	0	0.1	4.1	0.325
48972	28.5	HeO2TT6A	Yes	101.6	4.2	100	99.2	98	132	48	97	78	22	94.2	1	6	6	1	11	1	1	1	3				2
48973	29	HeO2TT6A	Yes	43.4	2.2	99.4	101.6	97	116		94	92	48	97.9	0	6	0	1	5.05	1	1	1	3				2
47870	27	N2O2TT6A	Yes	100.8	2	99.2		99	133		96	143	28	97.3	2.5	6	6	1	3.1	1	1	1	3				3	17-0990	0	0	0	0	0	0	0	0	0	0	0	0	0	0	0	0	0	0	0	0	0
48165	32.5	N2O2TT6A	Yes	66.8	2.45	98.6	99.8	98	153	44	70	130	28	92.5	0	6	1	1	8	1	1	1	3				2	18-0044	0	0	0	0	0	0	5.097	3.137	2.631	0.393	0	0.612	0	0	0	0	0	0	0.659444	1.187	0
48180	26	N2O2TT6A	Yes	78.76	1.6	99.5	100	97	127	86	98	81	32	99.2	1	6	6	1	15	1	1	1	3				3	18-0057	0	0	0	0	0	0	0	0	0	0	0	0	0	0	0	0	0	0	0	0	0
48532	31.5	N2O2TT6A	Yes	41.1	1	99.8	100	99	136	52	96	99	24	98.7	4	6	6	1	12.4	1	1	1	6	2			3	18-0135	0	0	0	0	0	0	0	0	0	0.565	0	0	0	0	0	0	0	0	0	0.0565	0
48937	30.5	N2O2TT6A	Yes	70.2	2.8	99.4	101.2	99	130	28	99	85	40	99.3	3	6	6	1	6.1	1	1	1	3			2	2	18-0339	0	0	0	0	0	0	0	0	0	0	0	0	0	0	0	0	0	0	0	0	0
49009	29	N2O2TT6A	Yes	48.8	2.2	99.7	101	99	132	40	98	74	24	97.6	1	6	6	1	27	1	1	1	2				3	18-0393	0	0	0	0	0	0	0	0	0	0	0	0	0	0	0	0	0	0	0	0	0
49043	28.5	N2O2TT6A	Yes	38	1.4	99.9	99.91	99	91	44	97	75	48	98.1	4	6	6	1	16.45	1	1	1	2			4	3	18-0396	0	0	0	0	0	0	0	0	0	0	0	0	0	0	0	0	0	0	0	0	0
49228	27	N2O2TT6A	Yes	40.2	0.6	98.4	101	99	132	44	87	67	32	95.2	1	6	0	1	18.25	1	1	1	2				3	18-0521	0	0	0	0	0	0	0.595	0.151	0	0.542	0	0	0	0	0	0	0	0	0	0.1288	0
48761	34	N2O2TT6A	Yes	65.2	1.4	99.5	100.7	99	132	60	74	112	30	99.4	1	6	6	1	9.3	1	1	1	3				3	18-0252	0	0	0	0	0	0	0	0	0	0	0.16	0	0	0	0	0	0	0	0	0.016	0
49310	33.5	N2O2TT6A	Yes	66.8	3.4	99.5	100.7	99	137	56	99	147	36	98.7	0	6	6	1	10	1	1	1	2			6	3	18-0613	0.9	0.5	1	0.5	1	0.7	0.7	0.9	0.5	0.4	0.8	0.5	0.8	0.8	0.6	0.9	0.5	0.5	0.725	0.71	0.625
48821	30.5	N2O2TT6A	Yes	94.8	2.6	100.1	99.2	99	159	40	88	101	64	98.9	0	6	0	1	15.2	1	1	1	3				2	18-0276	0	0	0	0	0	0	0	0.637	2.057	0.876	2.327	1.155	0	0	0	0	0	0	0	0.7052	0
49118	31.5	N2O2TT6A	Yes	65.6	2.2	101.2	103	99	135	40	92	180	36	102.9	0	6	0	1	6.2	1	1	1	6	3	2		2,3	18-0450	0	0	1.686	4.843	5.956	10.131	8.716	8.257	9.845	6.725	4.402	3.289	0.361	2.366	0	0.746	0	0	1.63225	6.0048	0.1865
48939	27	N2O2TT6A	Yes	36.8	2.5	98.9	100.9	99	103	40	96	90	32	91	0	6	1	1	14.15	1	1	1	2				3	18-0349	0	0		0	0	0.621	0	0	1.472	1.556	8.933	7.886	0	0	0	0	0	0	0	2.0468	0
49683	30.5	N2O2TT6A	Yes	54.8	1.7	98.5	98.9	99	129	44	88	84	32	93.6	0	6	1	1	7.3	1	1	1	2	6			3	18-0890	0	0	0	0	0	4.9	17	1.3	0.3	0	10.7	8.8	6.1	12.5	16.6	0.4	0	0	0	6.16	4.25
48861	25.5	N2O2TT6A	Yes	78.6	2	99	99.8	99	129	44	99	97	28	98.9	0	6	0	1	6.15	1	1	1	2	6				MISSING	0	0	0	0	0	0	0	0.636	0	9.31	22.702	28.846	26.837	20.622	18.69	21.977	9.063	8.369	0	10.8953	14.5248
48974	29	N2O2TT6A	Yes	80.2	3.8	99.5	104	99	160	24	99	157	24	97.8	0	6	0	1	6.3	1	1	1	2			4	4
47555	26	TT6	Yes	73.6	1.4	101.2		99	161	56	97	103	52	98.7	1	6	1	1	36	1	1	1	3	5			2	17-0775	0	0	0	0	0	0	0	0.01	0	0	0	0.017	0	0.02	0	0	0	0	0	0.0047	0
47558	30.5	TT6	Yes	81.8	0.4		98.3	99	86	28	99	137	60	99.1	4	6	6	N/A	11.45	1	1	1	6				2	17-0774	0	0	0	0	0	0	0.024	0	0.006	0	0	0	0	0	0	0	0	0	0	0.003	0
48111	27.8	TT6	Yes	76.2	2.6	100.3		99	118		97	67	32	98.8	4	5	6	N/A	3	1	1	1	1	2			3	18-0017	0	0	0	0	0	0	0	0	0	0	0	0	0	0	0	0	0	0	0	0	0
48163	30.5	TT6	Yes	60	1.4	98.9	99.1	93	133	44	97	100	40	98.5	1	6	6	1	23.5	1	1	1	4	6			4	18-0039	0	0	0	0	0	0	0	0	0	0	0	0	0	0	0	0	0	0	0	0	0
48377	30	TT6	Yes	51.8	1.4	99	99.3	99	165	36	95	110	16	99.1	4	6	6	N/A	3	1	1	1	1				1	18-0114	0	0	0	0	0	0	0	0	0	0	0	0	0	0	0	0	0	0	0	0	0
48379	29.8	TT6	Yes	24.2	0.8	99.5	99.7	99	129	36	96	69	60	97.9	2	6	6	1	7.4	1	1	1	3	2			2	18-0093	0	0	0	0	0	0	0	0	0	0	0	0	0	0	0	0	0	0	0	0	0
48447	31	TT6	Yes	46.8	1	99.6	98.8	99	171	40	92	146	24	99.1	1	6	6	1	14	1	1	1	2				3	18-0133	0	0	0	0	0	0	0	0	0	0	0	0	0	0	0	0	0	0	0	0	0
48636	27.5	TT6	Yes	50.1	1.4	99.5	100.7	97	191	76	94	150	44	102.7	1	6	6	N/A	3	1	1	1	3				2	18-0177	0	0	0	0	0	0	0	0	0	0	0	0	0	0	0	0	0	0	0	0	0
48906	24.5	TT6	Yes	51.8	1.8	100.4	100.6	92	92	36	97	87	28	97.8	0	6	3	1	4.1	1	1	1	2				2,3	18-0336	0	0	0	0	0	0	0	0	0	0	0	0	0	0	0	0	0	0	0	0	0
48938	27.5	TT6	Yes	80.2	1.8	99.7	99.9	99	164	40	97	106	24	98.3	4	6	6	1	11	1	1	1	2				2	18-0338	0	0	0	0	0	0	0	0	0	0	0	0	0	0	0	0	0	0	0	0	0
49008	29	TT6	Yes	73.4	4.2	100	99.4	99	127	44	94	115	52	99.2	1	6	6	1	12.2	1	1	1	2				3	18-0368	0	0	0	0	0	0	0	1.378	0	0.0825	0	0	0	0	0	0	0	0	0.17225	0.01375	0
49157	24.4	TT6	Yes	40.4	1.8	102.2	103.6	95	135	32	99	104	20	101.6	1	6	6	1	6.1	1	1	1	3	6			2	18-0454	0	0	0	0	0	0	0	0	0	0	0	0	0	0	0	0	0	0	0	0	0
49412	30.5	TT6	Yes	34.4	1.3	103.1	103.5	99	140	40	95	141	44	103.1	0	6	0	1	7.25	1	1	1	6				2	18-0653	0	0	0	0.2	0.2	0.2	0.3	0.2	0.2	0.2	0	0.2	4.8	5.5	20.7	26.6	8.2	6.4	0.05	1.18	15.475
49229	31.5	TT6	Yes	44.2	0.8	101.4	102.7	98	145	116	92	94	52	98	0	6	1	1	6	1	1	1	6	2	4		4,2	18-0528	6.5	8.1	3.9	2.2	0.1	2.7	8.4	6.3	0.3	19.5	6.3	3.4	0.1	0.1	0.1	0.1	0.1	0.1	5.175	4.72	0.1
49227	33.5	TT6	Yes	49.4	4.8	99.1	101.3	99	135	24	97	98	32	100.2	0	6	0	1	7.3	1	1	1	6				2	18-0532	0	0	0.2	0.4	0	0	0.9	DIDN'T HAVE SLIDES FROM HERE ON??
47872	23.85	airTT6A	No	36.8	1	98.6	99.1	99	153	20	95	82	28	97.7	0	6	1	1	5.15	1	0	2	6
49389	28.5	airTT6A	No	1.6	0.2	98.5	99.75	97	147	40						6		1	4.3	1	0	2	4	6			4,2
48214	27	HeO2TT6A	No	1.6	0.2	99.6				100					N/A	6	N/A	1	1	1	0	2	3
48216	25.5	HeO2TT6A	No	1.6	0.2	99.4	99.5	98	115	40					N/A	6	N/A	1	8.35	1	0	2	5
48218	25.5	HeO2TT6A	No	1.6	0.2	99.2	99.6	88	110	104					N/A	6	N/A	1	5	1	0	2	2			5
48219	29	HeO2TT6A	No	1.6	0.2	98.8		98	220	68					N/A	6	N/A	1	4.25	1	0	2	2			4
48781	31	HeO2TT6A	No	2	0.2	99	105.7	96	154	60						6		1	8	1	0	2	6	3			2
49538	31.1	HeO2TT6A	No	1.6	0.2	102.9	100	98	154	60						6		1	20.3	1	0	2	2			4	3,4
49539	25.3	HeO2TT6A	No	12	0.2	98.1	99.6	99	117	40						6		1	9.3	1	0	2	6	4			4,2
49541	32.1	HeO2TT6A	No	21.4	0.6	99.5	102.7	99	157	48						6		1	17.3	1	0	2	2				3
49558	31.5	HeO2TT6A	No	1.6	0.2	100.1	102.8	99	157	40						6		1	15	1	0	2	2				3
49561	28.8	HeO2TT6A	No	1.6	0.2	102.2	102.5	99	114	56						6		1	4.3	1	0	2	2	6			2
49631	28.4	HeO2TT6A	No	1.6	0.2	99	103.8	99	144	70						6		1	8	1	0	2	6				2
49682	31	HeO2TT6A	No	1.6	0.2	99	102	98	171	60						6		1	5.3	1	0	2	4	6			4
49605	33	N2O2TT6A	No	15.6	1	102.8	106	99	137	36						6		1	17	1	0	2	2				3
47557	31	TT6	No	82.6	0.4	99.2	99.1	97	150	64	92	92	20	97.5	4	6	6	1	12.1	1	0	2	2					17-0772	0	0	0	0	0	0	0	0	0	0	0	0	0	0	0	0	0	0	0	0	0
47620	28.3	TT6	No	13.4	0.2	101		67	135									1	7	1	0	2	3					MISSING	0	0	0	0	0	0	0	0	0	0	0	0	0	0	0	0	0	0	0	0	0
48045	30	TT6	No	1.6	0.2	99.2	98.8	99	153							6		1	5.15	1	0	2	3	4
47811	30	airTT6A	Yes	107	1.8	102		98	166	160						6		1	8	1	1	3	3				3	17-0952	0	0	0	0	0	0	0	0	0	0	0	0	0	0	0	0	0	0	0	0	0
48533	31	airTT6A	No	56.2	2.2	100.1	101.3	98	165	48					N/A	6	N/A	1	25.3	1	0	3	2				3
48605	30	airTT6A	Yes	57	2	98.8	101	99	124	36	88	183	90	108	0	6		1	10.4	1	1	3	1	3			1
49388	29	airTT6A	No	19	1	100.9	101.1	97	144	64						6		1	30.3	1	0	3	1	2			1,3
48606	28.9	HeO2TT6A	No	1.6	0.2	100.3	103	99	162	62						6	N/A			1	0	3	3	2			2
48634	29.5	TT6	No	15	0.4	98.9	100.3	82	172	32						6	N/A	1	32.15	1	0	3	2				3
48665	27.8	TT6	Yes	63.5	1.6	101.5	105.4	92	148	44				111.4/110	N/A	6	N/A	N/A	5	1	1	3	3				2
[truncated: 27 more columns]

## Sheet: Key
Neuro DCS
Yes	1
No	0
Successful Recompression
Yes	1
No	0
Included
No Neuro DCS	0
Completed Treatment & Post-Tarlov	1
Neuro DCS but incomplete treatment or early death	2
Neuro DCS and late death (no post tarlov)	3
Treatment Group
TT6	1
airTT6A	2
N2O2TT6A	3
HeO2TT6A	4
Neuro DCS Presentation
Nystagmus	1
Hindlimb Weakness	2
Loss of Reflexes (Hindlimb Rigidity)	3
Generalized Seizure	4
Paralysis	5
Focal Seizure (Hindlimb Extensions)	6
Unknown	7
Successful Recompression
1	Yes
0	No
